# Supplementary material for: Analysis of Neutralization Titers against SARS-CoV-2 in Health-Care Workers Vaccinated with Prime-Boost mRNA–mRNA or Vector–mRNA COVID-19 Vaccines
Source: Vaccines (Basel). 2022 Jan 4;10(1):75. doi: 10.3390/vaccines10010075 (PMC8780959; doi:10.3390/vaccines10010075)
Supplement: Supplementary file 1 [file vaccines-10-00075-s001.zip]

Archive with 1 entries (1 files):
- vaccines-1486046-supplementary.pdf
